# Supplementary material for: Physiological and Metabolic Effects of the Inoculation of Arbuscular Mycorrhizal Fungi in Solanum tuberosum Crops under Water Stress
Source: Plants (Basel). 2022 Sep 27;11(19):2539. doi: 10.3390/plants11192539 (PMC9570523; doi:10.3390/plants11192539)
Supplement: Supplementary file 1 [file plants-11-02539-s001.zip]

Archive with 1 entries (1 files):
- plants-1903081-supplementary.pdf
